# Supplementary material for: Alzheimer-related decrease in CYFIP2 links amyloid production to tau hyperphosphorylation and memory loss
Source: Brain. 2016 Aug 14;139(10):2751–65. doi: 10.1093/brain/aww205 (PMC5035822; doi:10.1093/brain/aww205)
Supplement: Supplementary Data [file aww205_supplementary_data.zip]

Archive with 12 entries (12 files):
- brain-2016-00583-File017.pdf
- brain-2016-00583-File018.pdf
- brain-2016-00583-File020.pdf
- Supplemenatry figure 9.pdf
- Supplementary Figure 1.pdf
- Supplementary Figure 2.pdf
- Supplementary Figure 3.pdf
- Supplementary Figure 4.pdf
- Supplementary Figure 5.pdf
- Supplementary figure 6.pdf
- Supplementary figure 7.pdf
- Supplementary figure 8.pdf
